# Supplementary material for: Highly Promiscuous Flavonoid Di-O-glycosyltransferases from Carthamus tinctorius L
Source: Molecules. 2024 Jan 26;29(3):604. doi: 10.3390/molecules29030604 (PMC10856022; doi:10.3390/molecules29030604)
Supplement: Supplementary file 1 [file molecules-29-00604-s001.zip]

Archive with 1 entries (1 files):
- molecules-2831889-supplementary.pdf
